# Supplementary material for: Single Nucleotide Polymorphism Induces Divergent Dynamic Patterns in CYP3A5: A Microsecond Scale Biomolecular Simulation of Variants Identified in Sub-Saharan African Populations
Source: Int J Mol Sci. 2021 Jul 21;22(15):7786. doi: 10.3390/ijms22157786 (PMC8346100; doi:10.3390/ijms22157786)
Supplement: Supplementary file 1 [file ijms-22-07786-s001.zip]

Archive with 1 entries (1 files):
- ijms-1243567-supplementary.pdf
